# Supplementary material for: Multivariate Bayesian Dynamic Borrowing for Repeated Measures Data With Application to External Control Arms in Open‐Label Extension Studies
Source: Biom J. 2025 Oct 7;67(5):e70079. doi: 10.1002/bimj.70079 (PMC12504158; doi:10.1002/bimj.70079)
Supplement: Supplementary file 2 — Supporting file 2: bimj70079‐sup‐0002‐Datacode.zip [file BIMJ-67-e70079-s002.zip]

Archive with 26 entries (25 files):
- SimulationCode/
- SimulationCode/.Rhistory
- SimulationCode/BDBonMVN.R
- SimulationCode/BDBonMVNPartial.R
- SimulationCode/readme.txt
- SimulationCode/sample.csv
- SimulationCode/Simulation.sas
- SimulationCode/Simulation2.sas
- SimulationCode/Simulation3.sas
- SimulationCode/Simulation4.sas
- SimulationCode/Simulation5.sas
- SimulationCode/Simulation6.sas
- SimulationCode/Simulation7.sas
- SimulationCode/Simulation8.sas
- SimulationCode/Simulation9.sas
- SimulationCode/simulations.sas7bdat
- SimulationCode/simulations2.sas7bdat
- SimulationCode/simulations3.sas7bdat
- SimulationCode/simulations4.sas7bdat
- SimulationCode/simulations5.sas7bdat
- SimulationCode/simulations6.sas7bdat
- SimulationCode/simulations7.sas7bdat
- SimulationCode/simulations8.sas7bdat
- SimulationCode/simulations9.sas7bdat
- SimulationCode/TableOutputs.lst
- SimulationCode/TableOutputs.sas
