# Supplementary material for: Multivariate Bayesian Dynamic Borrowing for Repeated Measures Data With Application to External Control Arms in Open‐Label Extension Studies
Source: Biom J. 2025 Oct 7;67(5):e70079. doi: 10.1002/bimj.70079 (PMC12504158; doi:10.1002/bimj.70079)
Supplement: Supplementary file 2 — Supporting file 2: bimj70079‐sup‐0002‐Datacode.zip [file BIMJ-67-e70079-s002.zip › SimulationCode/BDBonMVN.R]

library(rstan)
library(MASS)
library(matlib)
library(mvnfast)
library(CholWishart)

# Set Stan options.
options(mc.cores = parallel::detectCores()-1) # uses all available cores minus 1
rstan_options(auto_write = TRUE)

# Generate the study data and set the hyperpriors
N <- 30                                    # I simulate 30 patients
set.seed(10)
V<-mvrnorm(n = 30, c(6,8), matrix(c(18, 5, 5, 22),nrow=2), tol = 1e-6, empirical = TRUE)
w <- 0.5                                   # weight on the informative prior component
infmean  <- c(5,5)                         # vector of means used for informative prior component
vagmean  <- c(5,5)                         # vector of means used for vague prior component
infvar   <- matrix(c(1,0.5,0.5,1),nrow=2)  # variance matrix used for informative prior component
vagvar   <- matrix(c(20,10,10,20),nrow=2)  # variance matrix used for vague prior component
inflambda <- 20
vaglambda <- 1

# Stan code
Nmodel <- "
functions {
  real mixture_multi_normal_cholesky_lpdf(vector param, real wt, vector mvect1, vector mvect2, matrix vmat1, matrix vmat2){
  return (log_sum_exp(log(wt) + multi_normal_cholesky_lpdf(param|mvect2,vmat1), log1m(wt) + multi_normal_cholesky_lpdf(param|mvect2,vmat2))); 
  }
  }
data {
  int<lower=0> N;               // number of patients
  array[N] vector[2] V;         // N x 2 matrix of outcomes
  real w;                       // weight on the informative component
  vector[2] infmean;            // means of informative component in mixture
  vector[2] vagmean;            // means of vague component in mixture
  cov_matrix[2] infvar;         // variance matrix of informative component in mixture
  cov_matrix[2] vagvar;         // variance matrix of vague component in mixture
  }
transformed data {
  matrix[2,2] L_infvar = cholesky_decompose(infvar);
  matrix[2,2] L_vagvar = cholesky_decompose(vagvar);
  matrix[2,2] L_Cov_scale = cholesky_decompose([[18, 5], [5, 22]]);
  }
parameters {
  vector[2] mean;                  // mean of the outcome
  }
model {
  // Priors
  mean ~ mixture_multi_normal_cholesky(w, infmean, vagmean, L_infvar, L_vagvar);   // prior on the mean vector
  // Likelihood
  V ~ multi_normal_cholesky(mean, L_Cov_scale);
  }
  "

NIWmodel <- "
functions {
  real mixture_multi_normal_cholesky_lpdf(vector param, real wt, vector mvect1, vector mvect2, matrix vmat1, matrix vmat2){
  return (log_sum_exp(log(wt) + multi_normal_cholesky_lpdf(param|mvect2,vmat1), log1m(wt) + multi_normal_cholesky_lpdf(param|mvect2,vmat2))); 
  }
  }
data {
  int<lower=0> N;               // number of patients
  array[N] vector[2] V;         // N x 2 matrix of outcomes
  real w;                       // weight on the informative component
  vector[2] infmean;            // means of informative component in mixture
  vector[2] vagmean;            // means of vague component in mixture
  cov_matrix[2] vagvar;         // scale matrix
  real<lower=0> inflambda;      // Prior sample size parameter
  real<lower=0> vaglambda;      // Prior sample size parameter
  }
transformed data {
  matrix[2,2] L_Cov_scale = cholesky_decompose(vagvar);
  real inv_sqrt_inflambda   = inv_sqrt(inflambda);
  real inv_sqrt_vaglambda   = inv_sqrt(vaglambda);
  }
parameters {
  vector[2] mean;                  // mean of the outcome
  cholesky_factor_cov[2] L_Cov;    // variance of the outcome
  }
model {
  // Compute Cholesky factor for prior covariance matrix on mu
  matrix[2,2] L_Cov_inflambda = inv_sqrt_inflambda * L_Cov;
  matrix[2,2] L_Cov_vaglambda = inv_sqrt_vaglambda * L_Cov;
  
  // Priors
  mean ~ mixture_multi_normal_cholesky(w, infmean, vagmean, L_Cov_inflambda, L_Cov_vaglambda);   // prior on the mean vector
  L_Cov ~ inv_wishart_cholesky(2, L_Cov_scale);                                                  // inverse-wishart prior on the covariance matrix
  // Likelihood
  V ~ multi_normal_cholesky(mean, L_Cov);
  }
generated quantities {
  matrix[2,2] Cov = multiply_lower_tri_self_transpose(L_Cov);
  }
  "

NtimesIWmodel <- "
functions {
  real mixture_multi_normal_cholesky_lpdf(vector param, real wt, vector mvect1, vector mvect2, matrix vmat1, matrix vmat2){
  return (log_sum_exp(log(wt) + multi_normal_cholesky_lpdf(param|mvect2,vmat1), log1m(wt) + multi_normal_cholesky_lpdf(param|mvect2,vmat2))); 
  }
  }
data {
  int<lower=0> N;               // number of patients
  array[N] vector[2] V;         // N x 2 matrix of outcomes
  real w;                       // weight on the informative component
  vector[2] infmean;            // means of informative component in mixture
  vector[2] vagmean;            // means of vague component in mixture
  cov_matrix[2] infvar;         // variance matrix of informative component in mixture
  cov_matrix[2] vagvar;         // variance matrix of vague component in mixture
  }
transformed data {
  matrix[2,2] L_infvar = cholesky_decompose(infvar);
  matrix[2,2] L_vagvar = cholesky_decompose(vagvar);
  matrix[2,2] L_Cov_scale = cholesky_decompose(vagvar);
  }
parameters {
  vector[2] mean;                  // mean of the outcome
  cholesky_factor_cov[2] L_Cov;    // variance of the outcome
  }
model {
  // Priors
  mean ~ mixture_multi_normal_cholesky(w, infmean, vagmean, L_infvar, L_vagvar);   // prior on the mean vector
  L_Cov ~ inv_wishart_cholesky(2, L_Cov_scale);                                    // inverse-wishart prior on the covariance matrix
  // Likelihood
  V ~ multi_normal_cholesky(mean, L_Cov);
  }
generated quantities {
  matrix[2,2] Cov = multiply_lower_tri_self_transpose(L_Cov);
  }
  "

# Call the Stan models
fit1    <- stan(model_code = Nmodel,        data=c("N","V","w","infmean","vagmean","infvar","vagvar"), seed = 1234, iter=1000000+2000, thin=1, warmup=2000)
#fit1bis <- stan(model_code = Nmodel,        data=c("N","V","w","infmean","vagmean","infvar","vagvar"), seed = 1233, iter=1000000+2000, thin=1, warmup=2000)

fit2    <- stan(model_code = NIWmodel,        data=c("N","V","w","infmean","vagmean","vagvar","inflambda","vaglambda"), seed = 1234, iter=1000000+2000, thin=1, warmup=2000)
#fit2bis <- stan(model_code = NIWmodel,        data=c("N","V","w","infmean","vagmean","vagvar","inflambda","vaglambda"), seed = 1233, iter=1000000+2000, thin=1, warmup=2000)

fit3    <- stan(model_code = NtimesIWmodel, data=c("N","V","w","infmean","vagmean","infvar","vagvar"), seed = 1234, iter=1000000+2000, thin=1, warmup=2000)
#fit3bis <- stan(model_code = NtimesIWmodel, data=c("N","V","w","infmean","vagmean","infvar","vagvar"), seed = 1233, iter=1000000+2000, thin=1, warmup=2000)

# Model results
print(fit1)
print(fit2)
print(fit3)

#Finally produce the density functions
#Model (i)
prior.m.inf<-matrix(c(5,5),nrow=2)
prior.m.vag<-matrix(c(5,5),nrow=2)
prior.mvar.inf<-matrix(c(1,0.5,0.5,1),nrow=2)
prior.mvar.vag<-matrix(c(20,10,10,20),nrow=2)
prior.w<-0.5
data.n<-30
data.m<-c(6,8)
data.var<-matrix(c(18,5,5,22),nrow=2)
post.mvar.inf<-inv(data.n*inv(data.var)+inv(prior.mvar.inf))
post.m.inf<-post.mvar.inf%*%(data.n*inv(data.var)%*%data.m+inv(prior.mvar.inf)%*%prior.m.inf)
post.mvar.vag<-inv(data.n*inv(data.var)+inv(prior.mvar.vag))
post.m.vag<-post.mvar.vag%*%(data.n*inv(data.var)%*%data.m+inv(prior.mvar.vag)%*%prior.m.vag)
post.w<-
  prior.w*dmvn(data.m, prior.m.inf, prior.mvar.inf + (1/data.n)*data.var)/
  (    prior.w*dmvn(data.m, prior.m.inf, prior.mvar.inf + (1/data.n)*data.var) +
         (1-prior.w)*dmvn(data.m, prior.m.vag, prior.mvar.vag + (1/data.n)*data.var)
  )

#weights
post.w
1-post.w

#means
post.m.inf 
post.m.vag 

#variance matrices
post.mvar.inf
post.mvar.vag

#Model(ii)

t.prior.lambda.inf<-20
t.prior.lambda.vag<-1
t.prior.nu.inf<-2
t.prior.nu.vag<-2
t.prior.Psi.inf<-20*matrix(c(1,0.5,0.5,1),nrow=2)
t.prior.Psi.vag<-20*matrix(c(1,0.5,0.5,1),nrow=2)
t.post.lambda.inf<-t.prior.lambda.inf+data.n
t.post.lambda.vag<-t.prior.lambda.vag+data.n
t.post.nu.inf<-t.prior.nu.inf+data.n
t.post.nu.vag<-t.prior.nu.vag+data.n
t.post.mean.inf<-(t.prior.lambda.inf*prior.m.inf+data.n*data.m)/(t.prior.lambda.inf+data.n)
t.post.mean.vag<-(t.prior.lambda.vag*prior.m.vag+data.n*data.m)/(t.prior.lambda.vag+data.n)
t.post.Psi.inf<-t.prior.Psi.inf+((t.prior.lambda.inf*data.n)/(t.prior.lambda.inf+data.n))*(data.m-prior.m.inf)%*%t(data.m-prior.m.inf)+data.n*data.var 
t.post.Psi.vag<-t.prior.Psi.vag+((t.prior.lambda.vag*data.n)/(t.prior.lambda.vag+data.n))*(data.m-prior.m.vag)%*%t(data.m-prior.m.vag)+data.n*data.var 
t.post.w<-prior.w*((t.post.lambda.inf/t.prior.lambda.inf)^(-2/2))*((det(t.prior.Psi.inf)^(t.prior.nu.inf/2))/(det(t.post.Psi.inf)^(t.post.nu.inf/2)))*(mvgamma(t.post.nu.inf/2,2)/mvgamma(t.prior.nu.inf/2,2))/(
  prior.w*((t.post.lambda.inf/t.prior.lambda.inf)^(-2/2))*((det(t.prior.Psi.inf)^(t.prior.nu.inf/2))/(det(t.post.Psi.inf)^(t.post.nu.inf/2)))*(mvgamma(t.post.nu.inf/2,2)/mvgamma(t.prior.nu.inf/2,2)) +
    (1-prior.w)*((t.post.lambda.vag/t.prior.lambda.vag)^(-2/2))*((det(t.prior.Psi.vag)^(t.prior.nu.vag/2))/(det(t.post.Psi.vag)^(t.post.nu.vag/2)))*(mvgamma(t.post.nu.vag/2,2)/mvgamma(t.prior.nu.vag/2,2)))

#weights
t.post.w
1-t.post.w

#df for t
t.post.nu.inf-2+1
t.post.nu.vag-2+1

#mean for t
t.post.mean.inf
t.post.mean.vag 

#scale for t
t.post.Psi.inf/(t.post.lambda.inf*(t.post.nu.inf-2+1))
t.post.Psi.vag/(t.post.lambda.vag*(t.post.nu.vag-2+1))


#These numbers are in Table 1

cbind(c("Model 1 Density Function"),
      round(cbind(c(post.w,NA),   post.m.inf, post.mvar.inf), 2),
      round(cbind(c(1-post.w,NA), post.m.vag, post.mvar.vag), 2))
    
cbind(c("Model 2 Density Function"),
      round(cbind(c(t.post.w,t.post.nu.inf-2+1),   t.post.mean.inf, t.post.Psi.inf/(t.post.lambda.inf*(t.post.nu.inf-2+1))), 2),
      round(cbind(c(1-t.post.w,t.post.nu.vag-2+1), t.post.mean.vag, t.post.Psi.vag/(t.post.lambda.vag*(t.post.nu.vag-2+1))), 2))

cbind(round(summary(fit1)$summary[c("mean[1]","mean[2]"), c("mean", "2.5%", "97.5%")], 2),
      round(summary(fit2)$summary[c("mean[1]","mean[2]"), c("mean", "2.5%", "97.5%")], 2),
      round(summary(fit3)$summary[c("mean[1]","mean[2]"), c("mean", "2.5%", "97.5%")], 2))
