# Supplementary material for: Multivariate Bayesian Dynamic Borrowing for Repeated Measures Data With Application to External Control Arms in Open‐Label Extension Studies
Source: Biom J. 2025 Oct 7;67(5):e70079. doi: 10.1002/bimj.70079 (PMC12504158; doi:10.1002/bimj.70079)
Supplement: Supplementary file 2 — Supporting file 2: bimj70079‐sup‐0002‐Datacode.zip [file BIMJ-67-e70079-s002.zip › SimulationCode/readme.txt]

Reproducing the numerical results in Section 4.1, Worked Examples

SOFTWARE: R version 4.4.2 with Stan version 2.32.2
attached base packages: stats     graphics  grDevices utils     datasets  methods   base     
other attached packages: CholWishart_1.1.4   mvnfast_0.2.8       matlib_1.0.0        MASS_7.3-64         rstan_2.32.7       StanHeaders_2.32.10

The code in Step 1 and Step 2 instructs R to use all available cores minus 1
options(mc.cores = parallel::detectCores()-1)
This line can be replaced with 
options(mc.cores = 1)
to use, for example, a single core

Step 1:
BDBonMVN.R produces the numbers in Table 1, a facsimile of the table is produced by the final lines of code in the program in three blocks

Step 2:
BDBonMVNPartial.R produces the numbers in Table 2, a facsimile of the table is produced by the final line of code in the program in three blocks


Reproducing the results in Section 4.2, Simulation Study

SOFTWARE:  SAS version 9.4 installed on Windows 11 

Step 1:
Open all files Simulation.sas - Simulation9.sas, update the libname called 'code' to save the datasets, and run all 9 files in batch. The option 
%let its=20; 
should be updated to run for 20 000 iterations for production.

Step 2:
Open the file TableOutputs.sas and update the libname 'source' to read in those datasets. TableOutputs.sas, can then be used to produce the summary statistics 
in Table 3 in the main paper, and Table 1 in the supplementary information. 

The printed LST file will contain the tables in the correct format.
