# Supplementary material for: Multivariate Bayesian Dynamic Borrowing for Repeated Measures Data With Application to External Control Arms in Open‐Label Extension Studies
Source: Biom J. 2025 Oct 7;67(5):e70079. doi: 10.1002/bimj.70079 (PMC12504158; doi:10.1002/bimj.70079)
Supplement: Supplementary file 2 — Supporting file 2: bimj70079‐sup‐0002‐Datacode.zip [file BIMJ-67-e70079-s002.zip › SimulationCode/sample.csv]

V1	V2
13.5683637110438	12.2281766154042
5.55296176949398	8.70321399127938
2.70830758145599	1.61032399424283
5.04390081304643	6.37306546596319
10.8489690221599	12.8380563425523
10.943317261768	13.3660587303931
5.28043889345482	3.2555098777353
13.7952429197977	10.2942617078348
9.25469257023571	2.28283399106461
8.38465781372388	9.19438047528938
-2.20130997794305	13.0597699303115
7.12608397433995	14.1113226482609
9.18755275376738	9.53652603114281
-0.81152460636007	12.8875297084936
8.11848076289257	14.3406737715802
4.83970621939212	9.91762772268522
5.44573430655524	4.63248040558218
6.62481083030573	8.97526707473238
6.42685737295745	14.7859009089021
0.92160145152768	10.7767481955214
7.79975828348536	7.23431750265493
10.2852095048831	-0.327400495848558
-0.400735881510824	4.30449965505936
-1.48818017226311	-3.59586563916699
4.70330299294028	2.77900719289791
1.81131842427952	6.56185882029014
10.3252577504318	7.53181149776799
3.8837807694442	4.58655477710016
8.08558668504499	9.91313541185249
3.93585619964968	7.84235368842116
