# Supplementary material for: Multivariate Bayesian Dynamic Borrowing for Repeated Measures Data With Application to External Control Arms in Open‐Label Extension Studies
Source: Biom J. 2025 Oct 7;67(5):e70079. doi: 10.1002/bimj.70079 (PMC12504158; doi:10.1002/bimj.70079)
Supplement: Supplementary file 2 — Supporting file 2: bimj70079‐sup‐0002‐Datacode.zip [file BIMJ-67-e70079-s002.zip › SimulationCode/Simulation5.sas]

*COMPLETE THIS LIBNAME TO SAVE THE OUTPUT DATASET;

libname code "..YOUR FILEPATH HERE..";

%let its=20;
%let see=5;

*linear trajectory data, linear prior and by-visit model;

%macro sim(seed=, iterations=, currentControlMeans=, ControlMeanAtW104=, priorWeight=, i=);
*First find the implied prior on the intercept slope parameters from the Transcelerate prior;
ods listing close;
proc iml;
call randseed(&seed.);
*This is my source data for the prior;
TCMean = {3000, 2975, 2950, 2925, 2900, 2875, 2850, 2825, 2800};
TCDataVar = 676000*
{1 0.98 0.97 0.96 0.95 0.94 0.93 0.92 0.91,
0.98 1 0.99 0.98 0.97 0.96 0.95 0.94 0.93,
0.97 0.99 1 0.99 0.98 0.97 0.96 0.95 0.94,
0.96 0.98 0.99 1 0.99 0.98 0.97 0.96 0.95,
0.95 0.97 0.98 0.99 1 0.99 0.98 0.97 0.96,
0.94 0.96 0.97 0.98 0.99 1 0.99 0.98 0.97,
0.93 0.95 0.96 0.97 0.98 0.99 1 0.99 0.98,
0.92 0.94 0.95 0.96 0.97 0.98 0.99 1 0.99,
0.91 0.93 0.94 0.95 0.96 0.97 0.98 0.99 1};
TCMeanVar = TCDataVar/200;
TCPrior=TCMeanVar||TCMean;
iterations=&iterations.;
currentSS=150;
currentSample = RANDNORMAL(currentSS*iterations, {&currentControlMeans.}, TCDataVar[1:5, 1:5]);
activeSample  = RANDNORMAL(currentSS*iterations, {3000 3000 3000 3000 3000 3000 3000 3000 3000}, TCDataVar);
currentTime=repeat({0 0.25 0.5 0.75 1}, currentSS*iterations);
activeTime=repeat({0 0.25 0.5 0.75 1 1.25 1.5 1.75 2}, currentSS*iterations);
currentSubj=mod(row(currentTime)-1,currentSS)+1;
activeSubj=mod(row(activeTime)-1,currentSS)+1;
currentIteration=ceil(row(currentTime)/currentSS);
activeIteration=ceil(row(activeTime)/currentSS);
create currentSample var {currentIteration currentSample currentTime currentSubj};
  append;
close currentSample;
create activeSample var {activeIteration activeSample activeTime activeSubj};
  append;
close activeSample;
create TCPrior from TCPrior;
  append from TCPrior;
close TCPrior;
quit;

*analyse the data;
ods output mmeqsol=sol;
  proc mixed data=currentSample method=ML mmeqsol noclprint noitprint plots=none noinfo;
  by currentIteration;
  class currentTime;
  model currentSample=currentTime / noint;
  repeated / subject=currentSubj type=UN;
  run;
ods output close;
ods output mmeqsol=sola;
  proc mixed data=activeSample method=ML mmeqsol noclprint noitprint plots=none noinfo;
  by activeIteration;
  class activeTime;
  model activeSample=activeTime / noint;
  repeated / subject=activeSubj type=UN;
  run;
ods output close;

*read in the solutions to perform the Bayesian analysis;
proc iml;
start MVNormalPDF(x, mu, cov);
   p = nrow(cov);
   const = (2*constant("PI"))##(p/2) * sqrt(det(cov));
   d = Mahalanobis(x, mu, cov);
   phi = exp( -0.5*d#d ) / const;
   return( phi );
finish;
use TCPrior;
  read all var {Col1 Col2 Col3 Col4 Col5 Col6 Col7 Col8 Col9} into InfPriorMeanVar;
  read all var {Col10} into InfPriorMean;
close TCPrior;
use sola;
  read all var {Col1 Col2 Col3 Col4 Col5 Col6 Col7 Col8 Col9} into DataMeanVara;
  read all var {Col10} into DataMeana;
close sola;
VagPriorMeanVar=200*InfPriorMeanVar;
VagPriorMean=InfPriorMean;
PriorW=&priorWeight.;
*analyse Act with a flat prior;
MargActMean=J(nrow(DataMeanVara)/9, 1, .);
MargActMeanVar=J(nrow(DataMeanVara)/9, 1, .);
do i=1 to nrow(DataMeanVara)/9;
  MargActMean[i]=DataMeana[9*i];
  MargActMeanVar[i]=DataMeanVara[9*i,9];
end;
*analyse Control with the RMP;
use sol;
  read all var {Col1 Col2 Col3 Col4 Col5} into DataMeanVar;
  read all var {Col6} into DataMean;
close sol;
*define empty matrices to hold results;
InfPostMean=J(nrow(DataMeanVara), 1, .);
VagPostMean=J(nrow(DataMeanVara), 1, .);
InfPostMeanVar=J(nrow(DataMeanVara), 9, .);
VagPostMeanVar=J(nrow(DataMeanVara), 9, .);
PostW=J(nrow(DataMeanVar)/5, 1, .);
MargInfMean=J(nrow(DataMeanVar)/5, 1, .);
MargInfMeanVar=J(nrow(DataMeanVar)/5, 1, .);
MargVagMean=J(nrow(DataMeanVar)/5, 1, .);
MargVagMeanVar=J(nrow(DataMeanVar)/5, 1, .);
MargInfDiffMean=J(nrow(DataMeanVar)/5, 1, .);
MargInfDiffMeanVar=J(nrow(DataMeanVar)/5, 1, .);
MargVagDiffMean=J(nrow(DataMeanVar)/5, 1, .);
MargVagDiffMeanVar=J(nrow(DataMeanVar)/5, 1, .);
MargControlMean=J(nrow(DataMeanVar)/5, 1, .);
MargControlMeanVar=J(nrow(DataMeanVar)/5, 1, .);
MargDiffMean=J(nrow(DataMeanVar)/5, 1, .);
MargDiffMeanVar=J(nrow(DataMeanVar)/5, 1, .);
do i=1 to nrow(DataMeanVar)/5;
  InfPostMeanVar[(9*i-8):(9*i),]=inv(inv(InfPriorMeanVar)+block(inv(DataMeanVar[(5*i-4):(5*i),]),J(4,4,0)));
  VagPostMeanVar[(9*i-8):(9*i),]=inv(inv(VagPriorMeanVar)+block(inv(DataMeanVar[(5*i-4):(5*i),]),J(4,4,0)));
  InfPostMean[(9*i-8):(9*i)]=(inv(inv(InfPriorMeanVar)+block(inv(DataMeanVar[(5*i-4):(5*i),]),J(4,4,0)))*
                              (inv(InfPriorMeanVar)*InfPriorMean + block(inv(DataMeanVar[(5*i-4):(5*i),]),J(4,4,0))*(DataMean[(5*i-4):(5*i)]//J(4,1,0))));
  VagPostMean[(9*i-8):(9*i)]=(inv(inv(VagPriorMeanVar)+block(inv(DataMeanVar[(5*i-4):(5*i),]),J(4,4,0)))*
                              (inv(VagPriorMeanVar)*VagPriorMean + block(inv(DataMeanVar[(5*i-4):(5*i),]),J(4,4,0))*(DataMean[(5*i-4):(5*i)]//J(4,1,0))));
  PostW[i]=PriorW*MVNormalPDF(DataMean[(5*i-4):(5*i)]`, InfPriorMean[1:5]`, InfPriorMeanVar[1:5,1:5] + DataMeanVar[(5*i-4):(5*i),]) /
          (PriorW*MVNormalPDF(DataMean[(5*i-4):(5*i)]`, InfPriorMean[1:5]`, InfPriorMeanVar[1:5,1:5] + DataMeanVar[(5*i-4):(5*i),]) +
       (1-PriorW)*MVNormalPDF(DataMean[(5*i-4):(5*i)]`, VagPriorMean[1:5]`, VagPriorMeanVar[1:5,1:5] + DataMeanVar[(5*i-4):(5*i),]));
  MargInfMeanVar[i]=InfPostMeanVar[9*i,9];
  MargVagMeanVar[i]=VagPostMeanVar[9*i,9];
  MargInfMean[i]=InfPostMean[9*i];
  MargVagMean[i]=VagPostMean[9*i];

  MargControlMean[i]=PostW[i]*MargInfMean[i]+(1-PostW[i])*MargVagMean[i];
  MargControlMeanVar[i]=PostW[i]*(MargInfMean[i]**2+MargInfMeanVar[i]) +(1-PostW[i])*(MargVagMean[i]**2+MargVagMeanVar[i])-(PostW[i]*MargInfMean[i] +(1-PostW[i])*MargVagMean[i])**2;

  MargInfDiffMean[i]=MargActMean[i]-MargInfMean[i];
  MargInfDiffMeanVar[i]=MargActMeanVar[i]+MargInfMeanVar[i];
  MargVagDiffMean[i]=MargActMean[i]-MargVagMean[i];
  MargVagDiffMeanVar[i]=MargActMeanVar[i]+MargVagMeanVar[i];

  MargDiffMean[i]=PostW[i]*MargInfDiffMean[i]+(1-PostW[i])*MargVagDiffMean[i];
  MargDiffMeanVar[i]=PostW[i]*(MargInfDiffMean[i]**2+MargInfDiffMeanVar[i]) +(1-PostW[i])*(MargVagDiffMean[i]**2+MargVagDiffMeanVar[i])-(PostW[i]*MargInfDiffMean[i] +(1-PostW[i])*MargVagDiffMean[i])**2;
end;
create SimOut var {PostW MargVagMean MargVagMeanVar MargInfMean MargInfMeanVar MargControlMean MargControlMeanVar MargInfDiffMean MargInfDiffMeanVar MargVagDiffMean MargVagDiffMeanVar MargDiffMean MargDiffMeanVar};
  append var {PostW MargVagMean MargVagMeanVar MargInfMean MargInfMeanVar MargControlMean MargControlMeanVar MargInfDiffMean MargInfDiffMeanVar MargVagDiffMean MargVagDiffMeanVar MargDiffMean MargDiffMeanVar};
close SimOut;
quit;

data SimOut1;
set SimOut;
MargControlSE=sqrt(MargControlMeanVar);
MargDiffSE=sqrt(MargDiffMeanVar);

BiasControl=MargControlMean-&ControlMeanAtW104.;
MSEControl=(MargControlMean-&ControlMeanAtW104.)**2;

R=MargVagMeanVar/MargInfMeanVar;
ESSData=(R-200)/(1-R);
ESSAdj=(1+ESSData)*(MargVagMeanVar/MargControlMeanVar)-ESSData;

BiasDiff=MargDiffMean-(3000-&ControlMeanAtW104.);
MSEDiff=(MargDiffMean-(3000-&ControlMeanAtW104.))**2;
POS=(PostW*(1-CDF("NORMAL" ,0 , MargInfDiffMean, sqrt(MargInfDiffMeanVar)))+(1-PostW)*(1-CDF("NORMAL" ,0 , MargVagDiffMean, sqrt(MargVagDiffMeanVar))))>0.975;
run;

proc means data=SimOut1;
var PostW: MargControlSE: MargDiffSE: Bias: MSE: ESS: POS: ;
output out=Summary;
run;

data Summary&i.;
i=&i.;
set Summary;
run;

proc append base=SummaryAll data=Summary&i.;
quit;
%mend;

proc datasets lib=work kill; quit;
%macro iterations;
%do set=1 %to 5;

%sim(seed=&see., iterations=&its., i=01, currentControlMeans=3000 3000    3000   3000    3000, ControlMeanAtW104=3000, priorWeight=0);
%sim(seed=&see., iterations=&its., i=02, currentControlMeans=3000 2993.75 2987.5 2981.25 2975, ControlMeanAtW104=2950, priorWeight=0);
%sim(seed=&see., iterations=&its., i=03, currentControlMeans=3000 2987.5  2975   2962.5  2950, ControlMeanAtW104=2900, priorWeight=0);
%sim(seed=&see., iterations=&its., i=04, currentControlMeans=3000 2981.25 2962.5 2943.75 2925, ControlMeanAtW104=2850, priorWeight=0);
%sim(seed=&see., iterations=&its., i=05, currentControlMeans=3000 2975    2950   2925    2900, ControlMeanAtW104=2800, priorWeight=0);

%sim(seed=&see., iterations=&its., i=06, currentControlMeans=3000 3000    3000   3000    3000, ControlMeanAtW104=3000, priorWeight=0.25);
%sim(seed=&see., iterations=&its., i=07, currentControlMeans=3000 2993.75 2987.5 2981.25 2975, ControlMeanAtW104=2950, priorWeight=0.25);
%sim(seed=&see., iterations=&its., i=08, currentControlMeans=3000 2987.5  2975   2962.5  2950, ControlMeanAtW104=2900, priorWeight=0.25);
%sim(seed=&see., iterations=&its., i=09, currentControlMeans=3000 2981.25 2962.5 2943.75 2925, ControlMeanAtW104=2850, priorWeight=0.25);
%sim(seed=&see., iterations=&its., i=10, currentControlMeans=3000 2975    2950   2925    2900, ControlMeanAtW104=2800, priorWeight=0.25);

%sim(seed=&see., iterations=&its., i=11, currentControlMeans=3000 3000    3000   3000    3000, ControlMeanAtW104=3000, priorWeight=0.5);
%sim(seed=&see., iterations=&its., i=12, currentControlMeans=3000 2993.75 2987.5 2981.25 2975, ControlMeanAtW104=2950, priorWeight=0.5);
%sim(seed=&see., iterations=&its., i=13, currentControlMeans=3000 2987.5  2975   2962.5  2950, ControlMeanAtW104=2900, priorWeight=0.5);
%sim(seed=&see., iterations=&its., i=14, currentControlMeans=3000 2981.25 2962.5 2943.75 2925, ControlMeanAtW104=2850, priorWeight=0.5);
%sim(seed=&see., iterations=&its., i=15, currentControlMeans=3000 2975    2950   2925    2900, ControlMeanAtW104=2800, priorWeight=0.5);

%sim(seed=&see., iterations=&its., i=16, currentControlMeans=3000 3000    3000   3000    3000, ControlMeanAtW104=3000, priorWeight=0.75);
%sim(seed=&see., iterations=&its., i=17, currentControlMeans=3000 2993.75 2987.5 2981.25 2975, ControlMeanAtW104=2950, priorWeight=0.75);
%sim(seed=&see., iterations=&its., i=18, currentControlMeans=3000 2987.5  2975   2962.5  2950, ControlMeanAtW104=2900, priorWeight=0.75);
%sim(seed=&see., iterations=&its., i=19, currentControlMeans=3000 2981.25 2962.5 2943.75 2925, ControlMeanAtW104=2850, priorWeight=0.75);
%sim(seed=&see., iterations=&its., i=20, currentControlMeans=3000 2975    2950   2925    2900, ControlMeanAtW104=2800, priorWeight=0.75);

%sim(seed=&see., iterations=&its., i=21, currentControlMeans=3000 3000    3000   3000    3000, ControlMeanAtW104=3000, priorWeight=1);
%sim(seed=&see., iterations=&its., i=22, currentControlMeans=3000 2993.75 2987.5 2981.25 2975, ControlMeanAtW104=2950, priorWeight=1);
%sim(seed=&see., iterations=&its., i=23, currentControlMeans=3000 2987.5  2975   2962.5  2950, ControlMeanAtW104=2900, priorWeight=1);
%sim(seed=&see., iterations=&its., i=24, currentControlMeans=3000 2981.25 2962.5 2943.75 2925, ControlMeanAtW104=2850, priorWeight=1);
%sim(seed=&see., iterations=&its., i=25, currentControlMeans=3000 2975    2950   2925    2900, ControlMeanAtW104=2800, priorWeight=1);

%end;
%mend;
%iterations;

data code.simulations5;
set summaryall;
run;

proc sort data=summaryall(where=(_STAT_="MEAN"));
by i;
run;

proc means data=summaryall;
by i;
var PostW: MargControlSE: MargDiffSE: Bias: MSE: ESS: POS: ;
output out=SummarySummaryall(where=(_STAT_="MEAN"));
run;

ods listing;
proc print data=summaryall;
run;

proc print data=summarySummaryall;
run;
