# Supplementary material for: Multivariate Bayesian Dynamic Borrowing for Repeated Measures Data With Application to External Control Arms in Open‐Label Extension Studies
Source: Biom J. 2025 Oct 7;67(5):e70079. doi: 10.1002/bimj.70079 (PMC12504158; doi:10.1002/bimj.70079)
Supplement: Supplementary file 2 — Supporting file 2: bimj70079‐sup‐0002‐Datacode.zip [file BIMJ-67-e70079-s002.zip › SimulationCode/TableOutputs.lst]

                                                                                           Table 3 Main Paper                                                         17:25 Wednesday, July 30, 2025   1

                                             LEFTMarg                                                   MIDMarg
                                   LEFTBias   Control                                          MIDBias  Control                                          RIGHTBias  RIGHTMarg
    ORDER1   i  BLANK1  LEFTPOSTW   Control     SE     LEFTESSAdj  LEFTPOS  BLANK2  MIDPOSTW   Control     SE    MIDESSAdj   MIDPOS  BLANK3  RIGHTPOSTW   Control   ControlSE  RIGHTESSAdj  RIGHTPOS

      -1     1     .     0.00000    -12.317   71.9264      1.000   0.05000     .     0.00000  -107.334  238.915     1.000   0.00000     .      0.00000     -11.165   238.836       1.000     0.00000
      -1    11     .     0.10398    -21.465   72.6739      2.455   0.06667     .     0.77339  -142.332  102.669    88.639   0.26667     .      0.00000     -11.165   238.836       1.000     0.00000
      -1    21     .     1.00000   -151.095   44.6385    200.000   0.45000     .     1.00000  -158.430   45.013   200.000   0.50000     .      1.00000    -117.988    44.908     200.000     0.41667
      -1    26     .      .            .        .           .       .          .      .           .        .         .       .          .       .             .         .           .         .     
       1     2     .     0.00000      2.625   73.6629      1.000   0.10000     .     0.00000   -63.503  238.819     1.000   0.00000     .      0.00000      19.065   238.597       1.000     0.00000
       1     3     .     0.00000      3.346   73.6629      1.000   0.25000     .     0.00000   -37.836  238.819     1.000   0.00000     .      0.00000      44.744   238.597       1.000     0.00000
       1     4     .     0.00000      4.067   73.6629      1.000   0.30000     .     0.00000   -12.168  238.819     1.000   0.00000     .      0.00000      70.423   238.597       1.000     0.00000
       1     5     .     0.00000      4.788   73.6629      1.000   0.45000     .     0.00000    13.500  238.819     1.000   0.00000     .      0.00000      96.102   238.597       1.000     0.00000
       1    12     .     0.26821    -23.506   76.5211      0.946   0.15000     .     0.93946  -105.492   62.482   157.381   0.55000     .      0.00153      18.909   238.454       1.009     0.00000
       1    13     .     0.61151    -40.770   64.6903     54.025   0.30000     .     0.99298   -70.659   48.140   185.906   0.65000     .      0.09279      36.792   227.478       2.061     0.00000
       1    14     .     0.89946    -31.180   51.5468    135.067   0.45000     .     0.99918   -31.864   45.393   196.172   0.75000     .      0.42776      40.233   171.641      27.052     0.15000
       1    15     .     0.96581      0.941   47.1804    173.651   0.75000     .     0.99975     7.210   45.053   198.626   0.80000     .      0.79510      50.076    96.076      96.455     0.45000
       1    22     .     1.00000   -111.092   45.0782    200.000   0.45000     .     1.00000  -110.083   44.898   200.000   0.60000     .      1.00000     -76.690    44.681     200.000     0.50000
       1    23     .     1.00000    -73.934   45.0782    200.000   0.50000     .     1.00000   -70.986   44.898   200.000   0.70000     .      1.00000     -37.153    44.681     200.000     0.55000
       1    24     .     1.00000    -36.776   45.0782    200.000   0.50000     .     1.00000   -31.890   44.898   200.000   0.75000     .      1.00000       2.383    44.681     200.000     0.55000
       1    25     .     1.00000      0.382   45.0782    200.000   0.80000     .     1.00000     7.207   44.898   200.000   0.80000     .      1.00000      41.920    44.681     200.000     0.60000
       1    26     .      .            .        .           .       .          .      .           .        .         .       .          .       .             .         .           .         .     
       3     2     .     0.00000    -86.785   69.4636      1.000   0.30000     .     0.00000  -105.645  238.812     1.000   0.00000     .      0.00000     -10.490   238.989       1.000     0.00000
       3     3     .     0.00000   -135.487   69.4636      1.000   0.65000     .     0.00000  -104.293  238.812     1.000   0.00000     .      0.00000      -9.143   238.989       1.000     0.00000
       3     4     .     0.00000   -184.189   69.4636      1.000   0.95000     .     0.00000  -102.941  238.812     1.000   0.00000     .      0.00000      -7.797   238.989       1.000     0.00000
       3     5     .     0.00000   -232.891   69.4636      1.000   0.95000     .     0.00000  -101.588  238.812     1.000   0.00000     .      0.00000      -6.450   238.989       1.000     0.00000
       3    12     .     0.63983   -112.793   59.2457     73.208   0.50000     .     0.99930  -130.600   45.371   195.900   0.65000     .      0.08697     -14.977   228.307       1.964     0.00000
       3    13     .     0.91531   -120.033   50.9984    139.506   0.75000     .     0.99994  -101.694   44.940   199.675   0.70000     .      0.78821     -44.333   101.949      87.706     0.30000
       3    14     .     0.59164   -142.062   65.3787     45.673   0.95000     .     0.99811   -72.898   46.036   192.613   0.90000     .      0.99905     -31.815    45.662     194.736     0.65000
       3    15     .     0.07823   -225.225   71.1079     -2.087   0.95000     .     0.83577   -60.326   90.826    94.224   0.85000     .      0.99992      -3.279    45.085     199.548     0.75000
       3    22     .     1.00000   -136.217   44.0305    200.000   0.65000     .     1.00000  -130.645   44.905   200.000   0.65000     .      1.00000     -89.049    45.036     200.000     0.35000
       3    23     .     1.00000   -114.441   44.0305    200.000   0.80000     .     1.00000  -101.694   44.905   200.000   0.70000     .      1.00000     -60.459    45.036     200.000     0.50000
       3    24     .     1.00000    -92.664   44.0305    200.000   0.85000     .     1.00000   -72.743   44.905   200.000   0.90000     .      1.00000     -31.869    45.036     200.000     0.70000
       3    25     .     1.00000    -70.887   44.0305    200.000   0.95000     .     1.00000   -43.791   44.905   200.000   0.95000     .      1.00000      -3.279    45.036     200.000     0.75000
       3    26     .      .            .        .           .       .          .      .           .        .         .       .          .       .             .         .           .         .     
       7     2     .     0.00000     -2.083   72.6520      1.000   0.05000     .     0.00000  -100.150  239.114     1.000   0.00000     .      0.00000      10.632   238.923       1.000     0.00000
       7     3     .     0.00000     -3.397   72.6502      1.000   0.15000     .     0.00000   -74.467  239.114     1.000   0.00000     .      0.00000      36.308   238.923       1.000     0.00000
       7     4     .     0.00000     -4.705   72.6525      1.000   0.35000     .     0.00000   -48.784  239.114     1.000   0.00000     .      0.00000      61.984   238.923       1.000     0.00000
       7     5     .     0.00000     -6.024   72.6519      1.000   0.55000     .     0.00000   -23.101  239.114     1.000   0.00000     .      0.00000      87.660   238.923       1.000     0.00000
       7    12     .     0.42056    -35.558   70.7328     24.611   0.10000     .     0.93847  -123.995   63.953   153.708   0.50000     .      0.00069      10.564   238.857       1.004     0.00000
       7    13     .     0.82434    -53.194   59.3035     96.762   0.40000     .     0.94576   -84.980   60.940   161.156   0.50000     .      0.01989      34.523   236.892       1.139     0.00000
       7    14     .     0.95602    -32.096   48.8095    161.002   0.55000     .     0.85113   -45.651   84.852   107.913   0.45000     .      0.04874      57.881   233.391       1.450     0.00000
       7    15     .     0.91380     -0.153   50.2495    151.022   0.70000     .     0.36113   -15.799  182.900    21.280   0.15000     .      0.02297      85.957   236.454       1.167     0.00000
       7    22     .     1.00000   -109.604   44.8068    200.000   0.50000     .     1.00000  -126.824   45.237   200.000   0.50000     .      1.00000     -80.749    45.008     200.000     0.45000
       7    23     .     1.00000    -72.167   44.8064    200.000   0.55000     .     1.00000   -87.134   45.237   200.000   0.60000     .      1.00000     -41.399    45.008     200.000     0.50000
       7    24     .     1.00000    -34.732   44.8069    200.000   0.60000     .     1.00000   -47.444   45.237   200.000   0.65000     .      1.00000      -2.050    45.008     200.000     0.55000
       7    25     .     1.00000      2.701   44.8068    200.000   0.65000     .     1.00000    -7.754   45.237   200.000   0.70000     .      1.00000      37.299    45.008     200.000     0.55000
       7    26     .      .            .        .           .       .          .      .           .        .         .       .          .       .             .         .           .         .     
                                                                                        Supplementary Info Table                                                      17:25 Wednesday, July 30, 2025   2

                                           LEFTMarg                                                   MIDMarg
                                 LEFTBias   Control                                          MIDBias  Control                                          RIGHTBias  RIGHTMarg
     Obs   i  ORDER1  LEFTPOSTW   Control     SE     LEFTESSAdj  LEFTPOS  BLANK1  MIDPOSTW   Control     SE    MIDESSAdj   MIDPOS  BLANK2  RIGHTPOSTW   Control   ControlSE  RIGHTESSAdj  RIGHTPOS

       1   6    -1     0.06673    -17.599   72.4706      1.083   0.05000     .     0.68375  -137.223  122.404    64.248   0.21667     .      0.00000    -11.1648   238.836       1.000      0.00  
       2  16    -1     0.15019    -26.891   73.1756      3.988   0.08333     .     0.84699  -146.841   86.149   113.246   0.33333     .      0.00001    -11.1660   238.835       1.000      0.00  
       3  26    -1      .            .        .           .       .          .      .           .        .         .       .          .       .            .          .           .          .    
       4   7     1     0.15712    -11.787   76.4535     -3.609   0.10000     .     0.90701  -102.440   70.746   136.862   0.55000     .      0.00051     19.0129   238.549       1.003      0.00  
       5   8     1     0.45898    -28.317   69.5503     29.235   0.25000     .     0.98229   -70.124   51.567   178.049   0.65000     .      0.04410     40.9208   233.800       1.359      0.00  
       6   9     1     0.77746    -24.989   56.8181     95.654   0.40000     .     0.99758   -31.815   46.222   191.758   0.75000     .      0.32014     48.3197   190.514      14.125      0.15  
       7  10     1     0.90568      1.782   50.3019    141.377   0.75000     .     0.99926     7.216   45.348   196.333   0.80000     .      0.72211     54.3318   113.861      70.150      0.35  
       8  17     1     0.38744    -37.619   74.9072     12.633   0.15000     .     0.96516  -107.722   56.120   171.159   0.55000     .      0.00449     18.6052   238.174       1.027      0.00  
       9  18     1     0.74537    -51.444   59.4212     84.402   0.35000     .     0.99750   -70.872   46.272   191.819   0.70000     .      0.15835     31.4691   217.348       4.012      0.00  
      10  19     1     0.96109    -34.546   48.0223    165.887   0.50000     .     0.99972   -31.881   45.071   198.498   0.75000     .      0.54302     31.5218   150.606      43.506      0.25  
      11  20     1     0.98825      0.581   45.8392    189.775   0.75000     .     0.99992     7.208   44.950   199.521   0.80000     .      0.85493     46.8017    82.101     122.125      0.45  
      12  26     1      .            .        .           .       .          .      .           .        .         .       .          .       .            .          .           .          .    
      13   7     3     0.50288   -105.877   62.7350     46.539   0.50000     .     0.99790  -130.511   46.253   189.134   0.65000     .      0.03993    -12.4554   234.400       1.327      0.00  
      14   8     3     0.81632   -124.571   54.9059    107.421   0.70000     .     0.99983  -101.695   45.011   199.031   0.70000     .      0.68580    -38.3186   123.430      65.586      0.15  
      15   9     3     0.44911   -155.117   67.9118     24.525   0.95000     .     0.99456   -73.186   47.723   185.606   0.90000     .      0.99717    -31.7088    46.809     186.737      0.65  
      16  10     3     0.04331   -228.928   70.5752     -1.860   0.95000     .     0.74962   -66.594  112.172    66.004   0.65000     .      0.99977     -3.2782    45.184     198.656      0.75  
      17  17     3     0.74995   -118.635   56.0427    100.442   0.55000     .     0.99977  -130.630   45.062   198.566   0.65000     .      0.15300    -18.9440   218.443       3.747      0.00  
      18  18     3     0.96655   -116.842   47.6445    164.054   0.80000     .     0.99998  -101.694   44.917   199.892   0.70000     .      0.86989    -49.5594    83.358     111.408      0.30  
      19  19     3     0.71218   -130.057   61.5151     73.012   0.85000     .     0.99936   -72.795   45.319   196.771   0.90000     .      0.99968    -31.8513    45.249     198.106      0.70  
      20  20     3     0.12354   -220.013   71.4119     -1.333   0.95000     .     0.88720   -56.171   75.965   122.302   0.85000     .      0.99997     -3.2793    45.052     199.849      0.75  
      21  26     3      .            .        .           .       .          .      .           .        .         .       .          .       .            .          .           .          .    
      22   7     7     0.30200    -24.172   71.6234     14.962   0.10000     .     0.89047  -121.977   74.241   132.081   0.50000     .      0.00023     10.6092   238.901       1.001      0.00  
      23   8     7     0.68095    -40.541   63.6890     64.111   0.40000     .     0.90930   -83.911   69.265   142.169   0.50000     .      0.00725     35.6586   238.205       1.046      0.00  
      24   9     7     0.88529    -28.454   52.8851    127.480   0.50000     .     0.77703   -45.811  102.885    77.522   0.45000     .      0.02088     60.1979   236.741       1.151      0.00  
      25  10     7     0.81859     -1.585   53.8249    121.001   0.70000     .     0.25658   -17.191  200.645    13.058   0.05000     .      0.00846     87.0183   238.048       1.056      0.00  
      26  17     7     0.55073    -49.139   69.5622     38.642   0.25000     .     0.97281  -125.550   55.640   167.203   0.50000     .      0.00207     10.4306   238.727       1.012      0.00  
      27  18     7     0.91799    -62.805   54.2158    129.427   0.40000     .     0.97272   -85.970   54.489   172.656   0.50000     .      0.04814     31.9733   233.663       1.416      0.00  
      28  19     7     0.98446    -33.763   46.4892    181.428   0.60000     .     0.90342   -45.635   71.620   134.612   0.50000     .      0.09253     54.4649   227.149       2.315      0.00  
      29  20     7     0.96492      1.310   47.6058    172.240   0.65000     .     0.48027   -14.362  161.822    33.990   0.15000     .      0.05485     83.7891   232.573       1.498      0.00  
      30  26     7      .            .        .           .       .          .      .           .        .         .       .          .       .            .          .           .          .    
