# Supplementary material for: Multivariate Bayesian Dynamic Borrowing for Repeated Measures Data With Application to External Control Arms in Open‐Label Extension Studies
Source: Biom J. 2025 Oct 7;67(5):e70079. doi: 10.1002/bimj.70079 (PMC12504158; doi:10.1002/bimj.70079)
Supplement: Supplementary file 2 — Supporting file 2: bimj70079‐sup‐0002‐Datacode.zip [file BIMJ-67-e70079-s002.zip › SimulationCode/TableOutputs.sas]

libname source "..YOUR FILEPATH HERE..";

proc sort data=source.simulations(where=(_STAT_="MEAN")) out=summary1; by i; run;
proc sort data=source.simulations2(where=(_STAT_="MEAN")) out=summary2; by i; run;
proc sort data=source.simulations3(where=(_STAT_="MEAN")) out=summary3; by i; run;
proc sort data=source.simulations4(where=(_STAT_="MEAN")) out=summary4; by i; run;
proc sort data=source.simulations5(where=(_STAT_="MEAN")) out=summary5; by i; run;
proc sort data=source.simulations6(where=(_STAT_="MEAN")) out=summary6; by i; run;
proc sort data=source.simulations7(where=(_STAT_="MEAN")) out=summary7; by i; run;
proc sort data=source.simulations8(where=(_STAT_="MEAN")) out=summary8; by i; run;
proc sort data=source.simulations9(where=(_STAT_="MEAN")) out=summary9; by i; run;

data summaryall;
set summary1(in=a1) summary2(in=a2) summary3(in=a3) summary4(in=a4) summary5(in=a5) summary6(in=a6) summary7(in=a7) summary8(in=a8) summary9(in=a9);
if a1 then ORDER=1;
if a2 then ORDER=2;
if a3 then ORDER=3;
if a4 then ORDER=4;
if a5 then ORDER=5;
if a6 then ORDER=6;
if a7 then ORDER=7;
if a8 then ORDER=8;
if a9 then ORDER=9;
if ORDER in (1 3 7) and i in (1 6 11 16 21) then ORDER=-1;
if ORDER in (5 6 8) and i in (1 6 11 16 21) then ORDER=-2;
if ORDER in (4 2 9) and i in (1 6 11 16 21) then ORDER=-3;
run;

proc sort data=summaryall;
by ORDER i;
run;

proc means data=summaryall noprint;
by ORDER i;
var POSTW BiasControl MargControlSE ESSAdj POS ;
output out=SummarySummaryall(where=(_STAT_="MEAN"));
run;

*format simulations for table;

*
simulation,  simulation5, simulation4 //
simulation3, simulation6, simulation2 //
simulation7, simulation8, simulation9
;

data left;
set 
SummarySummaryall(where=(ORDER = -1 and i in (1 6 11 16 21) ))
SummarySummaryall(where=(ORDER = 1 and i in (2:5 7:10 12:15 17:20 22:25) ))
SummarySummaryall(where=(ORDER = 3 and i in (2:5 7:10 12:15 17:20 22:25) ))
SummarySummaryall(where=(ORDER = 7 and i in (2:5 7:10 12:15 17:20 22:25) ))
;
rename ORDER=ORDER1 POSTW=LEFTPOSTW BiasControl=LEFTBiasControl MargControlSE=LEFTMargControlSE ESSAdj=LEFTESSAdj POS=LEFTPOS;
keep ORDER i POSTW BiasControl MargControlSE ESSAdj POS;
run;

data mid;
set 
SummarySummaryall(where=(ORDER = -2 and i in (1 6 11 16 21) ))
SummarySummaryall(where=(ORDER = 5 and i in (2:5 7:10 12:15 17:20 22:25) ))
SummarySummaryall(where=(ORDER = 6 and i in (2:5 7:10 12:15 17:20 22:25) ))
SummarySummaryall(where=(ORDER = 8 and i in (2:5 7:10 12:15 17:20 22:25) ))
;
rename ORDER=ORDER2 POSTW=MIDPOSTW BiasControl=MIDBiasControl MargControlSE=MIDMargControlSE ESSAdj=MIDESSAdj POS=MIDPOS;
keep ORDER i POSTW BiasControl MargControlSE ESSAdj POS;
run;

data right;
set 
SummarySummaryall(where=(ORDER = -3 and i in (1 6 11 16 21) ))
SummarySummaryall(where=(ORDER = 4 and i in (2:5 7:10 12:15 17:20 22:25) ))
SummarySummaryall(where=(ORDER = 2 and i in (2:5 7:10 12:15 17:20 22:25) ))
SummarySummaryall(where=(ORDER = 9 and i in (2:5 7:10 12:15 17:20 22:25) ))
;
rename ORDER=ORDER3 POSTW=RIGHTPOSTW BiasControl=RIGHTBiasControl MargControlSE=RIGHTMargControlSE ESSAdj=RIGHTESSAdj POS=RIGHTPOS;
keep ORDER i POSTW BiasControl MargControlSE ESSAdj POS;
run;

data blanklines;
ORDER1=-1; i=26;output;
ORDER1=1; i=26;output;
ORDER1=3; i=26;output;
ORDER1=7; i=26;output;
run;

data tab3 supptab;
merge left mid right;
BLANK1=.;
BLANK2=.;
BLANK3=.;
if i in (1 11 21 2:5 12:15 22:25) then output tab3;
if i in (6 16 7:10 17:20) then output supptab;
run;

data tab3;
set tab3 blanklines;
run;

data supptab;
set supptab blanklines;
run;

proc sort data=tab3;
by ORDER1 i;
run;

proc sort data=supptab;
by ORDER1 i;
run;

options linesize=200;
ods listing;
*Table 3;
title "Table 3 Main Paper";
proc print data=tab3;
id ORDER1 i;
  var BLANK1 LEFT: BLANK2 MID: BLANK3 RIGHT:;
run;

*Supplementary information table;
title "Supplementary Info Table";
proc print data=supptab;
  var i ORDER1 LEFT: BLANK1 MID: BLANK2 RIGHT:;
run;
